# Supplementary material for: Conservation, Duplication, and Divergence of Five Opsin Genes in Insect Evolution
Source: Genome Biol Evol. 2016 Feb 9;8(3):579–87. doi: 10.1093/gbe/evw015 (PMC4824169; doi:10.1093/gbe/evw015)
Supplement: Supplementary Data [file supp_evw015_suppl_data.zip]

Archive with 7 entries (7 files):
- tableS1.xlsx
- tableS2.xlsx
- FigureS1.pdf
- FigureS2.pdf
- FigureS3.pdf
- FigureS4_new.pdf
- FigureS5_new.pdf
