# Supplementary material for: Conservation, Duplication, and Divergence of Five Opsin Genes in Insect Evolution
Source: Genome Biol Evol. 2016 Feb 9;8(3):579–87. doi: 10.1093/gbe/evw015 (PMC4824169; doi:10.1093/gbe/evw015)
Supplement: Supplementary Data [file supp_evw015_suppl_data.zip › tableS1.xlsx]

## Sheet: Sheet1
	Order	Photic niche	Superfamily/Family	Code	C	Rh7	UV	Blue	LWS	unknown
Pediculus_humanus	Phthiraptera	N		PHT_PED	0	1	1	0	1	1
Bombyx_mori	Lepidoptera	N	Bombycoidea/Bombycidae	LEP_BOM	1	1	(0) 1	(0) 2	2
Manduca_sexta	Lepidoptera	N	Bombycoidea/Sphingidae	LEP_MAN	1	1	1	(1)2	1
Plutella xylostella	Lepidoptera	N	Plutellidae	LEP_PLU	(1)2	(0)1	1	(1)2	1
Danaus_plexippus	Lepidoptera	D	Nymphalidae	LEP_DAN	1	1	1	(1)2	1
Heliconius_melpomene	Lepidoptera	D	Nymphalidae	LEP_HEL	1	1	2	1	1
Melitaea_cinxia	Lepidoptera	D	Nymphalidae	LEP_MEL	(0)2	1	(0)1	1	0
Pararge aegeria (Speckled wood)	Lepidoptera	D	Nymphalidae	na	1	1	1	1	1
Polygonia c-album (Comma)	Lepidoptera	D	Nymphalidae	na	1	1	1	1	1
Cameraria ohridella (Horse Chestnut Leafminer)	Lepidoptera	D	Nymphalidae	na	(0)1	1	1	1	1
Glyphotaelius pellucidus (Caddisfly)	Lepidoptera	N	Limnephilidae	na	0	0	1	(0)1	0
Callimorpha dominula (Scarlet Tiger moth)	Lepidoptera	D	Arctiidae	na	1	1	1	1	4
Apis_mellifera	Hymenoptera	D	Apidae	HYM_API	1	0	1	1	2
Atta_cephalotes	Hymenoptera	both	Formicidae	HYM_ATTA	(0)1	0	1	(0) 2	2
Nasonia_vitripennis	Hymenoptera	D	Pteromalidae	HYM_NAS	0	0	1	1	1
Solenopsis_invicta	Hymenoptera	both	Formicidae	HYM_SOL	(0)1	0	(0)3	(0)1	(1) 2
Acyrthosiphon_pisum	Hemiptera	D	Aphididae	HEM_ACY	1	2	2	0	1	1
Rhodnius_prolixus	Hemiptera	N	Reduviidae	HEM_RHO	(0) 2	(0)1	1	0	1
Aedes_aegypti	Diptera	both	Culicidae	DIP_AED	1	1	1	1	6
Anopheles_darlingi	Diptera	both	Culicidae	DIP_AND	(0)1	1	(0) 1	1	(3) 5
Anopheles_gambiae	Diptera	N	Culicidae	DIP_ANG	2	1	1	(0)1	(4) 5
Culex_quinquefasciatus	Diptera	N	Culicidae	DIP_CUL	(0) 1	1	(0) 1	2	7
Megaselia_scalaris	Diptera	?	Phoridae	DIP_MEG	1	0	(0) 2	0	(0) 3
Drosophila_melanogaster	Diptera	D	Drosophilidae	DIP_MEL	0	1	2	1	3
Drosophila_mojavensis	Diptera	D	Drosophilidae	DIP_MOJ	0	1	2	1	(2) 3
Dendroctonus_ponderosae	Coleoptera	crepuscular	Scolytinae	COL_DEN	0	0	(0) 1	0	1
Tribolium_castaneum	Coleoptera	crepuscular	Tenebrionidae	COL_TRI	1	0	1	0	1
