# Supplementary material for: Conservation, Duplication, and Divergence of Five Opsin Genes in Insect Evolution
Source: Genome Biol Evol. 2016 Feb 9;8(3):579–87. doi: 10.1093/gbe/evw015 (PMC4824169; doi:10.1093/gbe/evw015)
Supplement: Supplementary Data [file supp_evw015_suppl_data.zip › tableS2.xlsx]

## Sheet: Sheet1
All insects
	Four ratios						One ratio
Gene	ω stem	ω night	ω day	ω both	kappa	lnL	ωglobal	kappa	lnL	2Δ𝓁	p-value
C	0.11567	0.06612	0.05691	0.07147	1.51258	-16046.6	0.10237	1.40357	-16402.4	711.481	3.39e-154
LWS	0.13649	0.05605	0.05845	0.04998	1.52169	-31481.1	0.08243	1.39428	-32009.9	1057.58	2.9e-229
Rh7	0.08316	0.08924	0.08825	0.09465	1.55569	-16253	0.1177	1.41723	-16558	609.962	3.48e-132
UV	0.10181	0.01891	0.06463	0.05878	1.38279	-19544.1	0.09	1.21313	-20110.5	1132.83	1.37E-245*
blue	0.04336	0.04149	0.04286	0.06793	1.67187	-13780.9	0.0698	1.5022	-14181.8	801.91	8.33e-174
Lepidoptera only
	Two ratios				One ratio
Gene	ω night	ω day	kappa	lnL	w	kappa	lnL	2Δ𝓁	p-value
blue	0.04249	0.04401	1.59854	-7176.46	0.04351	1.59815	-7176.48	0.035598	2.0771
C	0.03873	0.05095	1.58466	-8534.47	0.04876	1.56035	-8535.35	1.76865	0.1239
LWS-set 1	0.0346	0.0723	1.94418	-8041.92	0.05836	1.9449	-8053.58	23.3144	0*
Rh7	0.07121	0.08588	1.60801	-9801.99	0.08068	1.60724	-9802.67	1.37391	0.1712
UV	0.02672	0.05991	1.70219	-7262.79	0.04788	1.70133	-7268.6	11.6121	0.0004*
LWS-set 2	0.03335	0.06602	1.66976	-6464.68	0.05045	1.69312	-6472.32	15.2867	0.0000489*
